# Supplementary material for: Embracing the Diversity of Halogen Bonding Motifs in Fragment-Based Drug Discovery—Construction of a Diversity-Optimized Halogen-Enriched Fragment Library
Source: Front Chem. 2019 Feb 18;7:9. doi: 10.3389/fchem.2019.00009 (PMC6387937; doi:10.3389/fchem.2019.00009)
Supplement: Supplementary file 1 [file Data_Sheet_1.csv]

Data Sheet 1: SMILES Codes and Fragment Properties
SMILES	STRUCTURE_ID	Salt	logS(QPlogS)	logS(CIQPlogS)	logS(AlogPS)	logS(WSKOWIN)	logS(ESOL)	logS(MOE)	logS(Mean)	SlogP	TPSA	NumHBD	NumHBA	NumHeavyAtoms
OB(O)c1ccncc1Br	66453819				-1.62	-1.864	-2.18574995958	-0.82311	-1.623214989895	-0.4761000000000004	53.35	2	3	10
OB(O)c1ccc(Cl)nc1F	243992912				-2.06	-1.633	-1.84914110457796	-1.38451	-1.7316627761444898	-0.4461000000000004	53.35	2	3	11
O=c1[nH]c2ccc(Cl)nc2[nH]1	187847031		-1.82586	-2.1533	-1.74	-1.397	-2.35038113990815	-3.06884	-2.0892301899846917	0.9045999999999998	61.54	2	2	11
Nc1nc(Cl)nc2[nH]cnc12	73058591		-1.68792	-1.74255	-1.59	-1.679	-2.21185078686415	-2.84011	-1.958571797810692	0.5885	80.48	2	4	11
O=C([O-])c1cc(Cl)nnc1Cl	28244887		-1.77112	-1.9782	-1.84	-1.265	-2.02022222615316	-2.18006	-1.8424337043588601	0.14690000000000003	65.91	0	4	11
NC(=O)c1nc(Cl)n[n-]1	292638015		-1.0379	-0.997522	-0.9	-0.958	-1.73620824916631	-1.40335	-1.1721633748610518	-0.8139000000000001	82.97	1	3	9
Clc1n[nH]c2ccccc12	28666402		-1.78656	-2.34353	-1.55	-1.92	-2.579487580208	-2.71315	-2.148787930034667	2.2162999999999995	28.68	1	1	10
Cn1c2nc(Cl)nc-2c([O-])n(C)c1=O	26879557		-1.76548	-2.21649	-1.36	-1.35	-2.36447395520709	-2.13035	-1.8644656592011817	-0.6544000000000003	75.77	0	6	14
Clc1cnc2ccccn12	243315304		-1.66416	-2.15689	-1.17	-2.369	-2.579487580208	-1.66127	-1.9334679300346667	1.9876999999999998	17.3	0	2	10
O=C([O-])c1ccc(Cl)o1	28519532		-1.26564	-1.5374	-1.0	-1.672	-1.94726895525431	-2.1514	-1.595618159209052	0.2965	53.269999999999996	0	3	9
Cn1c(Cl)c(C#N)c(=O)n(C)c1=O	29207683		-1.68615	-2.35208	-1.91	-1.225	-2.20653055703286	-1.70807	-1.8479717595054765	-0.39092000000000016	67.78999999999999	0	5	13
Cn1c(Cl)cc(=O)n(C)c1=O	26889431		-1.43351	-1.5167	-0.37	-1.826	-2.11365791552916	-1.32111	-1.4301629859215268	-0.26259999999999994	44.0	0	4	11
Cn1c(=O)cc(Cl)[n-]c1=O	27726077		-1.48021	-1.54774	-1.09	-1.543	-2.063824521496	-1.4271	-1.5253124202493333	-0.6439000000000001	53.17	0	3	10
Clc1cccc2nnnn12	296274665		-1.74405	-1.5031	-0.66	-0.982	-2.3146286674112	-1.08212	-1.3809831112352002	0.7776999999999996	43.08	0	4	10
CN(N)c1ncc(C(F)(F)F)cc1Cl	28485791		-1.80662	-1.98821	-2.01	-2.555	-1.94411682643966	-2.00523	-2.0515294710732768	2.0637	42.150000000000006	1	3	14
Nc1ncc(C(F)(F)F)cc1Cl	26890679		-2.52394	-2.76361	-1.89	-2.46	-1.9490093649016	-1.94972	-2.2560465608169333	2.336	38.91	1	2	12
FC(F)(F)c1cnc(Cl)nc1	183885319		-2.31598	-2.3812	-1.6	-1.855	-1.89244869814116	-2.68032	-2.1208247830235267	2.1487999999999996	25.78	0	2	11
Cn1nc(C(F)(F)F)c(CO)c1Cl	27684533		-2.62192	-2.77977	-2.3	-1.873	-1.77399025055778	-1.74097	-2.1816083750929636	1.5845999999999998	38.05	1	3	13
Nc1n[nH]c(C(F)(F)F)c1Br	102070075		-1.82729	-3.21981	-1.49	-1.728	-1.91173034827084	-2.15292	-2.0549583913784732	1.7731999999999999	54.7	2	2	11
O=C([O-])c1cnccc1Br	34690528		-1.35355	-2.31817	-0.81	-1.728	-2.3902437509016	-1.18653	-1.6310822918169332	0.20759999999999978	53.019999999999996	0	3	10
Nc1cnccc1Br	34690551		-1.15053	-2.07227	-0.58	-1.128	-2.387574383612	-0.93801	-1.3760640639353332	1.4262999999999997	38.91	1	2	8
Cc1ccc(Cl)c(C[NH3+])c1F	28849289		-1.05028	-1.39526	-2.39	-1.562	-2.25278904580196	-2.23954	-1.8149781743003268	1.52942	27.64	1	0	11
Fc1cc(C2CNCC[NH2+]2)c(Cl)cc1Cl	63972203		-1.45365	-1.34141	-3.34	-1.995	-2.6760756579784	-2.80472	-2.2684759429964	1.3401999999999996	28.64	2	1	15
CC(=O)CS(=O)(=O)c1cc(Cl)ccc1F	332940652		-1.01249	-1.97294	-2.96	-1.618	-2.4176173602992	-2.89355	-2.145766226716533	1.8418	51.21	0	3	15
CCn1ncc(Br)c1C(N)=O	28635011		-2.00188	-2.52475	-1.96	-1.966	-2.24677109501484	-1.53757	-2.039495182502473	0.7644000000000002	60.91	1	3	11
CCn1ncc(Br)c1C[NH2+]C	34990351		-1.25842	-1.87174	-2.22	-0.786	-2.25359668516444	-1.02595	-1.5692844475274066	0.35870000000000013	34.43	1	2	11
Cn1ncc(Br)c1C(=O)[O-]	27727002		-1.54471	-2.48784	-1.7	-1.873	-2.1303113249	-0.92764	-1.7772502208166667	-0.45389999999999997	57.95	0	4	10
Nc1ccc(Br)c(C(=O)[O-])n1	243771329		-1.46966	-2.48511	-1.69	-1.602	-2.30764768853636	-1.37159	-1.8210012814227265	-0.21020000000000005	79.03999999999999	1	4	11
Nc1[nH]c(=O)[nH]c(=O)c1Br	27290795		-0.706782	-2.41882	-1.11	-0.791	-2.0718818685016	-1.59937	-1.4496423114169332	-0.5921000000000003	91.74	3	3	10
O=c1[n-]cc(Br)c(=O)[nH]1	27187510		-0.662767	-2.51191	-0.23	-1.764	-2.16344762783653	-1.56723	-1.4832257713060883	-0.5451999999999999	64.03	1	2	9
Nc1ncc(C(=O)[O-])cc1Br	242635078		-1.35649	-2.48511	-1.79	-1.895	-2.30764768853636	-1.21867	-1.8421529480893932	-0.21020000000000028	79.03999999999999	1	4	11
COc1cc(CO)cc(I)c1O	37599386		-1.47153	-3.88017	-1.97	-2.089	-2.7467497813176	-1.83585	-2.3322166302196004	1.4977000000000003	49.69	2	3	12
O=C([O-])c1c(I)ccnc1F	88359350		-1.81407	-3.78082	-2.17	-1.962	-2.62363574188356	-1.6939	-2.3407376236472595	0.18880000000000008	53.019999999999996	0	3	11
Fc1cnccc1I	28932699		-1.7008	-3.47228	-1.78	-2.682	-2.7035624369592	-1.41324	-2.2919804061598668	1.8253000000000001	12.89	0	1	8
Nc1cnccc1I	37327264		-1.28916	-2.97762	-1.47	-1.706	-2.685088426192	-0.83914	-1.8278347376986666	1.2683999999999995	38.91	1	2	8
Cc1nn(CCO)c(N)c1I	161173230		-1.82863	-3.45093	-1.99	-1.515	-2.42478216799164	-0.84944	-2.009797027998607	0.3706199999999999	64.07	2	4	11
Cn1ncc(I)c1C(=O)NN	29573857		-1.70844	-3.18784	-1.97	-2.583	-2.41185568119644	-1.09142	-2.1587592801994067	-0.3718000000000001	72.94	2	4	11
Cc1[nH]c(=O)[nH]c(=O)c1I	27928441		-1.60746	-3.71991	-1.45	-2.913	-2.50182536748	-1.78175	-2.32899089458	-0.023780000000000245	65.72	2	2	10
COc1nc(N)ncc1I	244022390		-1.79127	-3.53731	-1.46	-2.383	-2.4957244708344	-1.96352	-2.2718040784724	0.6719999999999998	61.03	1	4	10
Nc1ncc(F)cc1I	100876877		-1.52143	-3.59763	-1.67	-2.557	-2.59966334429093	-1.44538	-2.2318505573818217	1.4074999999999995	38.91	1	2	9
Fc1ncccc1I	29020972		-1.90138	-3.7042	-1.86	-2.682	-2.7035624369592	-1.7245	-2.4292737394932	1.8253000000000001	12.89	0	1	8
Nc1ncccc1I	27927091		-0.626395	-3.23345	-1.45	-2.255	-2.685088426192	-1.1504	-1.9000555710319997	1.2683999999999995	38.91	1	2	8
Cc1onc(N)c1I	158576229		-1.1979	-3.09957	-1.86	-1.699	-2.412756896836	-1.36828	-1.9395844828059998	1.1698199999999996	52.05	1	3	8
Cc1n[nH]c(C)c1I	27092559		-1.86498	-3.52827	-1.82	-2.802	-2.5390854565888	-1.43922	-2.3322592427648003	1.63114	28.68	1	1	8
COc1ccc(I)cc1C[NH2+]CCO	39603283		-1.8241	-3.10888	-3.2	-1.977	-2.86818580260846	-1.96474	-2.4904843004347437	0.35549999999999987	46.07	2	2	14
O=S(=O)(CCO)c1n[n-]c(Cl)n1	369098880		0.176255	-0.99095	-1.28	-0.727	-1.76902073967173	-1.8593	-1.0750026232786216	-1.1468	94.25000000000001	1	5	12
CS(=O)(=O)c1ccc(Cl)c(S(C)(=O)=O)c1	27086692		-0.461086	-1.42877	-2.89	-1.696	-2.4564710863776	-2.40055	-1.8888128477296	1.147	68.28	0	4	15
CS(=O)(=O)c1ncc(Cl)c(C(=O)[O-])n1	28459538		-1.31434	-1.37076	-2.37	-0.75	-2.07133116012686	-1.88678	-1.6272018600211435	-1.103	100.05000000000001	0	6	14
O=C1CCS(=O)(=O)c2ccc(Cl)cc21	28711829		-0.989249	-1.59345	-2.21	-1.546	-2.71402160227966	-2.59553	-1.9413751003799433	1.7001000000000002	51.21	0	3	14
COC(=O)c1cc(N)c(Cl)s1	30213060		-1.5714	-1.16399	-2.23	-1.774	-2.01954445445804	-2.33971	-1.8497740757430066	1.7702999999999998	52.32	1	4	11
O=C([O-])c1ncccc1Br	28835574		-1.45316	-2.48933	-0.78	-1.728	-2.3902437509016	-1.33945	-1.696697291816933	0.20759999999999978	53.019999999999996	0	3	10
Cc1ncccc1Br	30058398		-1.95585	-2.62187	-1.21	-2.371	-2.5200038400104	-1.53052	-2.034873973335067	2.15252	12.89	0	1	8
O=c1[nH]cnc([O-])c1Br	28893444		-0.604777	-2.51191	-0.34	-1.764	-2.16344762783653	-1.27675	-1.4434807713060884	-0.3940000000000001	68.81	1	3	9
Cc1noc(C)c1Br	28435814		-1.90895	-2.41472	-1.66	-2.363	-2.2476723106544	-1.7484	-2.0571237184424	2.05394	26.03	0	2	8
Cc1n[nH]c(C(=O)[O-])c1Br	63182221		-1.60081	-2.43047	-1.69	-1.873	-2.1303113249	-1.34702	-1.8452685541500002	-0.15588000000000002	68.81	1	3	10
O=C([O-])c1[nH]nc([N+](=O)[O-])c1Br	27120718		-1.2914	-2.7048	-1.94	-1.865	-1.91745511272613	-2.13512	-1.9756291854543548	-0.5561	111.94999999999999	1	5	12
N#Cc1n[nH]cc1Br	41342426		-2.01764	-3.01598	-1.45	-1.144	-2.2161478968168	-1.41516	-1.8764879828028	1.0438800000000001	52.47	1	2	8
[O-]c1occ(O)c1Br	28913438		-0.0938716	-2.42364	-0.67	-1.611	-2.1274446475472	-1.66128	-1.4312060412578667	0.8212999999999997	56.43000000000001	1	3	8
O=C([O-])c1sccc1Cl	28777092		-1.59995	-1.99354	-2.23	-2.385	-2.04632732481031	-1.89524	-2.0250095541350515	0.7649999999999997	40.129999999999995	0	3	9
Brc1csc(CN2CC[NH2+]CC2)c1	249433613	2HCl	-0.848668	-1.42281	-3.08	-1.66	-2.80490473001458	-2.06917	-1.9809254550024302	0.8895999999999997	19.85	1	2	13
Clc1ccc(CN2CC[NH2+]CC2)s1	48302986		-0.759571	-0.546269	-2.71	-1.127	-2.53241792661058	-2.02433	-1.61659798776843	0.7804999999999997	19.85	1	2	13
Brc1ccc(C2C[NH2+]CCN2)s1	63972196		-0.718057	-1.24311	-3.5	-1.315	-2.73842564833573	-2.24948	-1.9606787747226215	0.7183000000000002	28.64	2	2	12
O=C([O-])c1csc(Cl)n1	30749482		-1.44738	-1.54203	-1.94	-1.692	-1.91389786841191	-1.71286	-1.708027978068652	0.15999999999999992	53.019999999999996	0	4	9
Brc1cnc(C2OCCO2)s1	402266681		-0.58907	-2.21872	-2.07	-1.962	-2.49003125786204	-1.77639	-1.8510352096436729	1.951	31.35	0	4	11
Nc1ncc(Br)s1	28775212		-1.14285	-2.22246	-1.63	-1.973	-2.19017562198663	-1.97878	-1.8562109369977717	1.4878	38.91	1	3	7
Clc1cscn1	243445035		-0.945433	-1.21602	-1.55	-1.473	-2.04801648267947	-1.30006	-1.422088247113245	1.7965	12.89	0	2	6
O=C([O-])c1snc(Cl)c1Cl	28781209		-1.84314	-2.35213	-2.35	-2.493	-1.9480451287184	-1.98849	-2.162467521453067	0.8133999999999999	53.019999999999996	0	4	10
O=C([O-])c1nsc(Cl)c1Cl	27550874		-1.89136	-2.35213	-2.38	-2.493	-1.9480451287184	-1.98849	-2.1755041881197332	0.8134000000000001	53.019999999999996	0	4	10
Clc1nsnc1N1CCOCC1	27648075		-1.00478	-1.8925	-1.74	-2.032	-2.20718082878053	-1.65485	-1.7552184714634216	1.0280999999999998	38.25	0	5	12
CC(C)c1nsc(Cl)n1	243527134		-1.94251	-1.66682	-2.11	-2.329	-1.98062256191591	-2.45321	-2.080360426985985	2.3149000000000006	25.78	0	3	9
[NH3+]C1CCSc2ccc(Cl)cc21	68330727		-1.65562	-1.8234	-3.03	-1.887	-2.6475379376	-3.1561	-2.3666096562666668	2.1188	27.64	1	1	12
OCc1c(Cl)nc2sccn12	28423931		-1.87185	-2.28426	-1.76	-1.694	-2.33476470923382	-2.06819	-2.00217745153897	1.5414999999999996	37.53	1	4	11
O=C(c1ccc(Br)cc1)C12CN3CN(CN(C3)C1)C2	27295654		2.0	0.434013	-1.65	-0.314	-3.40967979076472	-1.66791	-0.7679294651274532	1.4374999999999998	26.790000000000006	0	4	19
NS(=O)(=O)c1cc(C(=O)[O-])ccc1Cl	28267438		-1.68876	-1.97612	-2.26	-1.685	-2.20376061652526	-2.31518	-2.02147010275421	-0.6490999999999998	100.28999999999999	1	4	14
Cc1nn(C)c(Cl)c1S(N)(=O)=O	27714964		-1.73891	-1.77212	-1.87	-0.88	-1.89534929942453	-1.30048	-1.576143216570755	0.029320000000000013	77.98	1	4	12
Nc1nn(CC(=O)[O-])cc1Br	87988319	HBr	-1.51557	-2.34429	-1.55	0.372	-2.05444253526204	-0.8333	-1.3209337558770067	-1.0223000000000002	83.97	1	5	11
Cn1cc(Br)c(N)n1	28830211		-1.31995	-2.165	-1.62	-0.98	-2.1091419576104	-0.83746	-1.5052586596017334	0.7647999999999999	43.84	1	3	8
CC(C(=O)[O-])n1cc(Br)cn1	35962389		-1.84052	-2.58684	-1.82	-1.401	-2.18687199166044	-1.12837	-1.8272669986100734	-0.043500000000000316	57.95	0	4	11
Brc1cnn(-c2nnn[n-]2)c1	28411976		-1.64133	-2.63355	-1.66	-0.831	-2.41918086114247	-1.1815	-1.7277601435237449	-0.22300000000000025	70.59	0	5	11
Nc1ncc(Br)cc1C(=O)[O-]	29166802		-1.85503	-2.86932	-1.73	-2.241	-2.30764768853636	-1.21867	-2.03694461475606	-0.21020000000000028	79.03999999999999	1	4	11
COc1ncc(Br)cc1C(=O)[O-]	53247711		-1.90906	-3.07983	-1.34	-2.404	-2.3703092519424	-1.54817	-2.1085615419904	0.21619999999999995	62.25	0	4	12
O=C([O-])c1cc(Br)c[nH]c1=O	27685196		-1.65033	-3.1536	-1.28	-3.094	-2.31374858518196	-1.13584	-2.10458643086366	-0.49910000000000015	72.99000000000001	1	3	11
Nc1ncc(Br)cc1CO	90496674		-1.41906	-2.31169	-1.28	-1.111	-2.3306398846528	-1.02029	-1.5787799807754663	0.9185999999999996	59.14	2	3	10
Cc1cc(N)c(Br)c[nH+]1	386015743		-1.72166	-2.48914	-1.36	-1.697	-2.41610474734213	-1.2514	-1.8225507912236882	1.15382	40.16	1	1	9
O=C([O-])c1ccc(Br)cn1	28665945		-1.52455	-2.48933	-0.94	-2.02	-2.3902437509016	-1.33945	-1.7839289584835998	0.20759999999999956	53.019999999999996	0	3	10
Nc1ccc(Br)cn1	27721832		-1.13046	-2.29959	-0.57	-1.676	-2.387574383612	-1.24927	-1.5521490639353335	1.4262999999999997	38.91	1	2	8
C[NH+]1CCN(c2ccc(Br)cn2)CC1	66476400		-1.98785	-2.30114	-1.86	-1.853	-2.87597293634046	-1.50253	-2.063415489390077	0.17879999999999968	20.570000000000004	1	2	14
Brc1cnc(N2CC[NH2+]CC2)nc1	29302315		-1.68612	-1.99003	-2.64	-1.023	-2.67774205394086	-1.82306	-1.973325342323477	-0.37750000000000034	45.63	1	3	13
Brc1cnc(N2CCC[NH2+]CC2)nc1	30030118		-1.82869	-1.84147	-2.86	-1.545	-2.80954347994206	-2.02483	-2.151588913323677	0.012599999999999556	45.63	1	3	14
O=C([O-])c1cncc(Br)c1	27190735		-1.47326	-2.31817	-0.88	-2.02	-2.3902437509016	-1.18653	-1.7113672918169334	0.20759999999999978	53.019999999999996	0	3	10
O=C([O-])c1ccncc1Br	28529682		-1.34983	-2.31817	-0.75	-1.728	-2.3902437509016	-1.18653	-1.6204622918169331	0.20759999999999956	53.019999999999996	0	3	10
Brc1cncnc1	28770026		0.223369	-1.41729	-0.62	-0.976	-2.37666306750091	-1.37813	-1.0907856779168184	1.2390999999999999	25.78	0	2	7
Brc1cnc2[n-]nnc2c1	29498049		-1.95524	-2.61098	-1.51	-1.533	-2.5871154708152	-2.22597	-2.0703842451358665	0.7444999999999997	52.77	0	3	10
O=C(c1cc(Br)c[nH]1)N1CCOCC1	64744751		-2.46352	-3.0346	-1.36	-1.739	-2.76888813037611	-1.40303	-2.1281730217293515	1.2495999999999996	45.33	1	2	14
O=C([O-])c1cc(Br)c[nH]1	28490389		-1.4667	-2.43288	-0.68	-1.996	-2.21365486201271	-1.04081	-1.6383408103354518	0.14069999999999966	55.92	1	2	9
O=C([O-])c1n[nH]cc1Br	27727007		-1.26693	-2.38399	-1.26	-1.303	-2.08122540561431	-1.03363	-1.5547959009357184	-0.4643000000000002	68.81	1	3	9
Brc1cccc2c1C[NH2+]C2	187847035		-1.12358	-1.92481	-2.76	-1.661	-2.7749008704072	-2.33817	-2.097076811734533	1.0261	16.61	1	0	10
Brc1cnn2cccnc12	241404884		-1.44058	-2.88996	-1.75	-2.033	-2.7195449272136	-1.69483	-2.087985821202267	1.4917999999999998	30.19	0	3	10
Nc1ccc2[nH]cnc2c1Br	29292525		-1.71522	-2.89813	-1.87	-1.779	-2.74919650306495	-2.61585	-2.2712327505108254	1.9075999999999995	54.7	2	2	11
Cn1nc(Br)c(C(=O)NCC(=O)[O-])c1N	308583111		-2.56281	-3.3864	-1.95	-1.715	-2.18627864060427	-1.29069	-2.1818631067673784	-1.7555	113.07	2	6	15
COCn1nc(Br)nc1C(N)=O	428137164		-1.39556	-1.83358	-1.5	-2.095	-2.05017980623013	-1.5016	-1.7293199677050215	-0.25660000000000016	83.03	1	5	12
Cn1nc(Br)nc1NN	309656359		-0.0229181	-0.814146	-1.51	-1.188	-1.88309118632151	-1.87207	-1.2150375477202515	-0.13680000000000025	68.76	2	5	9
COCn1nc(Br)[n-]c1=O	423214734		-1.30299	-2.13144	-1.18	-1.341	-1.9443788988984	-1.65745	-1.5928764831497333	-0.43310000000000004	58.22	0	4	10
Cn1ccc(Br)n1	187184474		-1.32927	-2.09592	-1.62	-1.654	-2.21744581218343	-1.11658	-1.6722026353639048	1.1826	17.82	0	2	7
O=C([O-])CCc1nc(Br)n[nH]1	299840425		-1.61956	-2.25558	-1.91	-0.77	-2.05444253526204	-1.42012	-1.67161708921034	-0.7503000000000002	81.7	1	4	11
Clc1nc(Br)n[n-]1	321770878		-1.31801	-2.21695	-0.83	-1.192	-2.07007769680583	-3.01154	-1.7730962828009718	0.8496999999999999	39.88	0	2	7
O=c1[n-]c(Br)n[nH]1	332968313		-0.74593	-1.81194	-0.31	-0.738	-1.95868779603223	-1.9153	-1.2466429660053717	-0.5104	59.85	1	2	7
Nc1ccc2[nH]nc(Br)c2c1	181078198		-1.83821	-3.03853	-1.9	-1.779	-2.74919650306495	-2.79013	-2.349177750510825	1.9075999999999997	54.7	2	2	11
[NH3+]Cc1cc(Br)no1	88006181		0.0719199	-1.00177	-0.9	0.665	-2.115242854256	-1.25072	-0.7551354923760001	0.17899999999999977	53.67	1	2	8
Brc1noc(C2CC2)n1	130313873		-1.39884	-1.80065	-1.26	-2.25	-2.27355396536711	-2.65217	-1.939202327561185	1.7094999999999998	38.92	0	3	9
O=[N+]([O-])c1cnc(Br)[nH]1	28771988		-1.2992	-2.40332	-1.5	-1.598	-1.94879594921591	-2.78272	-1.9220059915359846	1.0804	71.82	1	3	9
Cn1c2nc(Br)nc-2c([O-])n(C)c1=O	27552892		-1.98797	-3.06237	-1.82	-1.516	-2.63696075861109	-2.48645	-2.2516251264351816	-0.5453000000000003	75.77	0	6	14
Brc1cnc2cccnn12	150564203		-1.22704	-2.42613	-1.74	-2.033	-2.7195449272136	-1.98404	-2.021625821202267	1.4917999999999998	30.19	0	3	10
Brc1cnc2cnccn12	30754519		-1.19669	-2.42613	-1.74	-2.033	-2.7195449272136	-1.40562	-1.9201641545356003	1.4918	30.19	0	3	10
Brc1nnc2n1CC[NH2+]C2	182097632		-0.505977	-1.27532	-1.79	0.54	-2.3161095316088	-1.29068	-1.1063477552681333	-0.8824000000000001	47.32	1	3	10
Nc1cccc(Br)c1O	88360680		-0.754906	-2.45963	-1.17	-1.842	-2.42220564398773	-1.8342	-1.7471569406646221	1.7369000000000003	46.25	2	2	9
O=C([O-])c1cc(Br)c(O)cc1O	28789126		-1.68949	-3.18158	-1.81	-2.587	-2.376410148588	-1.72077	-2.2275416914313335	0.22379999999999967	80.59	2	4	12
Nc1c(Cl)cc(Cl)cc1C[NH3+]	243234226		-0.683577	-1.27338	-2.39	-0.818	-2.21937637605556	-2.23926	-1.6039322293425933	1.3175000000000001	53.66	2	1	11
Nc1c(Cl)ccc(O)c1Cl	35356155		-1.56977	-2.26743	-1.61	-1.81	-2.175643878668	-2.21239	-1.9408723131113337	2.2811999999999997	46.25	2	2	10
O=C([O-])c1ccc(Cl)c(O)c1	28837647		-1.90197	-1.96259	-1.89	-1.621	-2.17369123817636	-1.72662	-1.8793118730293934	0.40909999999999974	60.36	1	3	11
Nc1ccc(Cl)c(C(=O)[O-])c1	27721268		-1.84434	-1.84803	-2.13	-1.529	-2.16759034153076	-1.80945	-1.8880683902551267	0.28569999999999995	66.15	1	3	11
N#Cc1ccc([O-])c(Cl)c1	28493115		-1.75418	-2.80361	-1.91	-1.932	-2.2975884768536	-2.10815	-2.1342547461422665	1.28528	46.849999999999994	0	2	10
[NH3+]C(CCO)c1ccc(Cl)cc1Cl	54512095		-1.20542	-1.7093	-2.56	-1.337	-2.34377343139686	-2.51761	-1.9455172385661432	1.6587999999999996	47.870000000000005	2	1	13
Nc1ccc(C(=O)[O-])c(Cl)c1	28769736		-1.84441	-1.84803	-2.15	-1.589	-2.16759034153076	-1.80945	-1.9014133902551267	0.28569999999999995	66.15	1	3	11
COc1ccc(C[NH3+])c(Cl)c1	243234564		-0.640945	-1.15911	-2.05	-0.978	-2.24041593168036	-1.83447	-1.4838234886133934	1.0904999999999996	36.870000000000005	1	1	11
C[NH+]1CCN(C(C[NH3+])c2ccccc2Cl)CC1	92443833		0.48204	0.269497	-2.09	-0.831	-2.81811083757224	-1.72871	-1.1193806395953734	-0.546699999999998	35.32	2	1	17
O=C([O-])C(O)c1ccccc1Cl	28828521		-1.59571	-1.95498	-1.39	-0.693	-2.2302519049368	-1.88603	-1.6249953174894667	0.12329999999999935	60.36	1	3	12
Nc1c(Cl)ccc2nonc12	158568533		-1.42926	-1.90126	-1.4	-2.51	-2.35038113990815	-2.2947	-1.980933523318025	1.4583999999999995	64.94	1	4	11
Cc1c(Cl)c(C(=O)[O-])nn1C	29587578		-1.83494	-1.90432	-1.71	-1.909	-1.91438518825644	-0.88493	-1.6929291980427401	-0.25458000000000014	57.95	0	4	11
Cc1nn(CC(=O)[O-])c(C)c1Cl	27422306		-2.06634	-2.17084	-1.82	-0.907	-1.97655191562293	-1.07184	-1.668761985937155	-0.09676000000000018	57.95	0	4	12
Cc1c(Cl)c([N+](=O)[O-])nn1CC(=O)[O-]	27121880		-2.01099	-2.42145	-2.34	-0.9	-1.78131475106811	-1.85994	-1.8856157918446852	-0.4969800000000004	101.09	0	6	14
CC(=O)Nc1ccc(Cl)c(C(=O)[O-])n1	244808494		-2.20771	-1.91631	-2.49	-1.326	-2.21243287967966	-1.50406	-1.9427521466132767	0.05689999999999945	82.12	1	4	14
Cc1c(Cl)cnc(N)c1Cl	28838274		-1.65991	-2.37815	-1.2	-2.513	-2.1695429820224	-1.78793	-1.9514221636704	2.2790199999999996	38.91	1	2	10
COc1ncc(C(=O)[O-])cc1Cl	88359485		-1.78155	-2.21103	-1.51	-2.163	-2.0978224485384	-1.19207	-1.8259120747564	0.10709999999999975	62.25	0	4	12
O=C([O-])c1ncc(Cl)cc1Cl	29122840		-1.87472	-2.29584	-1.66	-1.996	-2.15265168255156	-1.71764	-1.9494752804252602	0.7518999999999998	53.019999999999996	0	3	11
O=C([O-])c1nccc(Cl)c1Cl	68218928		-1.83002	-2.29584	-1.64	-1.996	-2.15265168255156	-1.71764	-1.9386919470919264	0.7518999999999998	53.019999999999996	0	3	11
Nc1ncnc(C(=O)[O-])c1Cl	245063786		-1.43539	-1.51491	-1.25	0.21	-1.90273142873396	-1.17649	-1.1782535714556601	-0.9243000000000006	91.92999999999999	1	5	11
Nc1cc(Cl)cc([N+](=O)[O-])c1[O-]	28767394		-1.51075	-2.21217	-2.2	-1.974	-1.96539299214	-2.26833	-2.021773832023334	0.9039999999999999	92.22	1	4	12
Oc1ccc(Cl)cc1/C=C/C12CN3CN(CN(C3)C1)C2	35152299		0.439229	0.138644	-1.63	-0.288	-3.2157058072312	-1.12433	-0.9466938012052001	1.8645000000000003	29.950000000000003	1	4	20
O=C([O-])C(O)c1cccc(Cl)c1	27726183		-1.75696	-1.95498	-1.42	-0.693	-2.2302519049368	-1.88603	-1.6568703174894666	0.12329999999999958	60.36	1	3	12
CN(C)S(=O)(=O)n1nccc1Br	321609274		-0.132742	-1.98583	-1.84	-1.654	-2.16783610282853	-1.11254	-1.4821580171380884	0.3000999999999997	55.2	0	4	12
O=S(=O)(c1ccc(Cl)s1)N1CCNCC1	398793138		-0.96962	-1.65299	-2.23	-0.894	-2.52693595975307	-2.22478	-1.7497209932921785	0.9953999999999994	49.410000000000004	1	4	15
O=C(c1ccc(Cl)cc1)N1CCOCC1	27093784		-1.95682	-2.14553	-1.43	-1.689	-2.8042450690848	-2.45079	-2.079397511514133	1.8123999999999996	29.540000000000003	0	2	15
CCC([NH3+])c1ccc(Cl)cc1	28103416		-1.28353	-1.31575	-2.87	-1.671	-2.36674449143316	-2.31307	-1.9700157485721934	2.0329999999999995	27.64	1	0	11
Oc1cccc(O)c1Br	70412733		-0.139228	-2.61384	-1.01	-1.642	-2.42830654063333	-1.75137	-1.5974574234388885	1.8603000000000005	40.46	2	2	9
Oc1ccc(Cl)cc1	28426422		-0.861174	-1.75179	-0.96	-1.601	-2.253617933252	-1.75722	-1.5308003222086668	2.0456	20.23	1	1	8
Clc1ccncc1	28775514		-0.0956265	-1.14806	0.09	-1.124	-2.23660572049531	-0.86103	-0.8958870367492183	1.7349999999999997	12.89	0	1	7
[O-][n+]1ccc(Cl)cc1	28781141		-1.78284	-1.71976	-1.7	0.229	-2.1211884768536	-1.19432	-1.3815180794756	0.9733999999999999	26.939999999999998	0	1	8
OCc1cc2c(cc1Cl)OCO2	28830324		-1.34271	-2.24069	-1.45	-1.574	-2.3622519049368	-1.84529	-1.8024903174894666	1.561	38.69	1	3	12
O=C([O-])c1nn(Cn2cccn2)cc1Cl	34988227		-2.14006	-2.50119	-1.97	-1.627	-2.39379300282613	-0.401429999999999	-1.8389121671376882	-0.3977000000000004	75.77000000000001	0	6	15
Cc1nn(CC[NH3+])cc1Cl	41473501		-0.627441	-0.686019	-1.63	-0.056	-1.924549215	-0.453969999999999	-0.8963298691666665	0.08682000000000006	45.46	1	2	10
CC(Cn1cc(Cl)cn1)C(=O)[O-]	35962473		-1.89019	-2.00399	-1.73	-1.389	-1.97655191562293	-0.52875	-1.5864136526038217	-0.07750000000000012	57.95	0	4	12
CCOC(Cn1cc(Cl)cn1)OCC	67543326		-2.10165	-1.74387	-1.94	-2.182	-2.05939538776571	-1.26965	-1.8827608979609518	1.9355999999999998	36.28	0	4	14
[NH3+]CCCn1cc(Cl)cn1	301081355	HCl	-0.552349	-0.686019	-1.62	-0.008	-1.924549215	-0.34235	-0.8555445358333333	0.16850000000000004	45.46	1	2	10
COc1ncc(Cl)cc1C(=O)[O-]	135737453		-1.79796	-2.21103	-1.37	-1.871	-2.0978224485384	-1.19207	-1.7566470747564	0.10709999999999975	62.25	0	4	12
O=C([O-])c1cc(Cl)c[nH]c1=O	28498593		-1.54783	-2.26727	-1.43	-2.56	-2.04126178177796	-0.77974	-1.77101696362966	-0.6082000000000001	72.99000000000001	1	3	11
O=c1[nH]cc(Cl)cc1[N+](=O)[O-]	28498065		-1.46832	-2.28665	-1.72	-2.28	-1.90883232537956	-1.60057	-1.8773953875632599	0.9364999999999999	76.0	1	3	11
COc1cc(Cl)cnc1OC	243701573		-2.24687	-2.30743	-0.54	-1.791	-2.11408737192756	-1.27305	-1.7120728953212598	1.7521999999999998	31.35	0	3	11
O=c1cc([O-])c(Cl)c[nH]1	68213383		-0.143902	-1.71675	-0.64	-1.321	-2.02339028083093	-0.44839	-1.0489053801384884	0.10189999999999982	55.919999999999995	1	2	9
O=C([O-])c1ccc(Cl)cn1	34690485		-1.42322	-1.64817	-1.05	-1.487	-2.1177569474976	-0.98335	-1.4515828245829334	0.09849999999999981	53.019999999999996	0	3	10
O=C([O-])C(=O)Nc1ccc(Cl)cn1	158319568		-1.93785	-1.88116	-2.84	-1.941	-2.14663145367846	-1.37022	-2.01947690894641	-0.5766000000000007	82.12	1	4	13
O=c1ncc(Cl)c[nH]1	243460540		-0.929536	-1.44684	-0.32	-0.884	-1.9887590204552	-1.26182	-1.1384925034092	0.4232999999999999	45.75	1	2	8
O=C([O-])c1c(Cl)cncc1Cl	34700995		-1.81317	-2.12784	-1.61	-1.349	-2.15265168255156	-1.56472	-1.769563613758593	0.7518999999999998	53.019999999999996	0	3	11
O=C([O-])c1cncc(Cl)c1	28667593		-1.37468	-1.49415	-1.01	-1.487	-2.1177569474976	-0.83043	-1.3856694912496	0.09849999999999981	53.019999999999996	0	3	10
Clc1cnc2nn[n-]c2c1	243405360		-1.99041	-1.77339	-0.9	-1.0	-2.3146286674112	-1.86987	-1.6413831112352	0.6353999999999999	52.77	0	3	10
O=C([O-])c1cc(Cl)c[nH]1	65085140		-1.40348	-1.60048	-0.4	-1.463	-1.94116805860871	-0.68471	-1.2488063431014518	0.031599999999999906	55.92	1	2	9
[NH3+]Cc1cc(Cl)c2c(c1)OCCCO2	66537459	HCl	-1.50942	-1.56182	-2.38	-1.677	-2.61568792622766	-2.23546	-1.9965646543712765	1.2432000000000003	46.10000000000001	1	2	14
CNc1cc(Cl)c2c(c1)OCO2	101362182		-1.94929	-2.45413	-1.43	-2.545	-2.3561510082912	-1.87073	-2.1008835013818667	2.1104000000000003	30.49	1	3	12
O=C1Nc2c(Cl)cccc2C1=O	27105069		-1.62757	-1.78333	-2.44	-1.463	-2.4631569474976	-2.77501	-2.0920111579162666	1.4747999999999997	46.17	1	2	12
O=C1Nc2cccc(Cl)c2C1=O	27932789		-1.586	-1.78333	-2.44	-1.463	-2.4631569474976	-2.77501	-2.0850828245829334	1.4747999999999997	46.17	1	2	12
COc1cc(OC)nc(Cl)n1	28829144		-1.75096	-2.21245	-0.37	-1.889	-1.98165791552916	-2.34705	-1.7585196525881932	1.1472	44.24000000000001	0	4	11
Cc1ccc(C(N)=O)c(Cl)n1	28496808		-2.02355	-1.73188	-1.23	-1.761	-2.22748944488516	-1.7378	-1.785286574147527	1.14232	55.980000000000004	1	2	11
Cc1ccc(C(=O)[O-])c(Cl)n1	28777262		-1.78782	-1.90785	-1.31	-1.764	-2.16759034153076	-1.45508	-1.73205672358846	0.4069199999999998	53.019999999999996	0	3	11
Cc1ccc(N)c(Cl)n1	34700741		-1.56128	-1.64534	-0.44	-1.164	-2.14361794393813	-1.20656	-1.360132990656355	1.62562	38.91	1	2	9
O=C([O-])c1cccc(Cl)n1	27094101		-1.55921	-1.64817	-1.05	-1.632	-2.1177569474976	-1.29461	-1.5502911579162666	0.09849999999999981	53.019999999999996	0	3	10
Cc1cnc(C)c(Cl)n1	28769117		-2.00132	-1.53289	-0.55	-1.523	-2.14361794393813	-0.54093	-1.3819596573230217	1.7468400000000002	25.78	0	2	9
O=C([O-])c1cncc(Cl)n1	182075885		-1.13203	-1.20272	-1.28	-0.756	-1.9853274910992	-0.0364699999999999	-1.0654245818498667	-0.5065000000000001	65.91	0	4	10
Clc1cncc(-n2cccn2)n1	136105592		-1.758	-1.94402	-1.83	-0.873	-2.56085903114133	-0.37932	-1.5575331718568883	1.3157	43.6	0	4	12
CCOC(=O)c1coc(Cl)n1	63684093		-1.29876	-1.24576	-1.13	-1.494	-1.92048608490204	-2.3973	-1.58105101415034	1.5047000000000001	52.33	0	4	11
Cc1nc(N)nc(Cl)c1Cl	27711221		-1.59212	-2.12866	-1.28	-1.966	-2.037113525624	-2.70359	-1.951247254270667	1.6740199999999998	51.8	1	3	10
Nc1nc(Cl)c(NC=O)c(Cl)n1	29533724		-1.88047	-1.91811	-2.07	-0.974	-2.0042525398696	-2.79983	-1.9411104233115999	0.9338999999999997	80.9	2	4	12
O=C([O-])Cc1ccc(Cl)nc1	35362979		-1.76503	-1.90785	-1.11	-0.813	-2.16759034153076	-1.20316	-1.4944383902551266	0.027399999999999647	53.019999999999996	0	3	11
Clc1ccc(CN2CC[NH2+]CC2)cn1	243489576	2HCl	-0.42363	-0.160834	-2.13	0.075	-2.60348613293646	-0.95952	-1.0337450221560767	0.11399999999999971	32.74	1	2	14
OCc1ccc(Cl)nc1	27685237		-1.11944	-1.48458	-0.21	-0.703	-2.14971884058373	-0.94331	-1.101674806763955	1.2272999999999996	33.120000000000005	1	2	9
Clc1cnc(Cl)nc1	70384817		-1.53803	-1.66863	-0.47	-1.338	-2.1001489212288	-2.35806	-1.5788114868714667	1.7833999999999999	25.78	0	2	8
O=C([O-])c1cnc(Cl)cn1	68599902		-1.24409	-1.35723	-1.33	-0.756	-1.9853274910992	-0.0364700000000001	-1.1181862485165335	-0.5065000000000001	65.91	0	4	10
N#Cc1ccnc(Cl)c1	28714832		-1.67606	-2.21536	-1.54	-1.328	-2.25062388314453	-1.52322	-1.7555439805240882	1.60668	36.68	0	2	9
O=C([O-])c1ccnc(Cl)c1	28498435		-1.41006	-1.64817	-0.96	-1.487	-2.1177569474976	-1.14169	-1.4607794912496	0.09850000000000003	53.019999999999996	0	3	10
O=C([O-])c1cccnc1Cl	28431127		-1.35837	-1.64817	-0.95	-1.195	-2.1177569474976	-1.14169	-1.401831157916267	0.09849999999999981	53.019999999999996	0	3	10
Clc1ncccn1	28769595		-0.146283	-0.937121	0.31	-0.345	-2.10417626409691	-1.62377	-0.8077250440161516	1.13	25.78	0	2	7
Clc1cnccn1	28770404		0.0283349	-0.705204	0.31	-0.636	-2.10417626409691	0.0858499999999999	-0.5035325606828184	1.1300000000000001	25.78	0	2	7
Nc1ncnc(Cl)c1Cl	117797857		-1.08362	-1.87247	-0.83	-0.664	-1.99624982856053	-2.09972	-1.4243433047600884	1.3656	51.8	1	3	9
Nc1c(Cl)ncnc1NC1CC1	117643511		-1.88	-1.75595	-2.32	-0.629	-2.1455197586016	-1.71427	-1.7407899597669332	1.2865000000000002	63.83	2	4	12
OC1CCN(c2cc(Cl)ncn2)CC1	101865671		-2.6027	-2.33399	-1.3	-1.259	-2.47715757318366	-1.9218	-1.9824412621972767	1.0911	49.25	1	4	14
Clc1ncnc2cc[nH]c12	70355906		-1.4688	-2.05948	-1.31	-0.874	-2.4470581238096	-1.59199	-1.6252213539682667	1.6113	41.57	1	2	10
CC(=O)c1c[nH]c2ncnc(Cl)c12	370316998		-1.72183	-2.37486	-1.62	-0.907	-2.49113131715809	-3.17252	-2.0478902195263484	1.8138999999999998	58.64	1	3	13
Clc1ncnc2[nH]ccc12	28842354		-1.76691	-2.05948	-1.36	-0.874	-2.4470581238096	-2.86025	-1.8946163539682666	1.6112999999999997	41.57	1	2	10
NC(=O)c1cc2c(nc1Cl)CCC2	182074557		-2.4116	-2.17599	-1.71	-1.432	-2.53128857318406	-1.998	-2.0431464288640098	1.3226	55.980000000000004	1	2	13
